# Supplementary material for: Modeling Lysosomal Storage Disorders in an Innovative Way: Establishment and Characterization of Stem Cell Lines from Human Exfoliated Deciduous Teeth of Mucopolysaccharidosis Type II Patients
Source: Int J Mol Sci. 2024 Mar 21;25(6):3546. doi: 10.3390/ijms25063546 (PMC10970756; doi:10.3390/ijms25063546)
Supplement: Supplementary file 1 [file ijms-25-03546-s001.zip]

Archive with 1 entries (1 files):
- ijms-2823442-supplementary.pdf
